# Supplementary material for: Identification and Characterization of Epithelial Cell-Derived Dense Bodies Produced upon Cytomegalovirus Infection
Source: Vaccines (Basel). 2022 Aug 12;10(8):1308. doi: 10.3390/vaccines10081308 (PMC9412340; doi:10.3390/vaccines10081308)
Supplement: Supplementary file 1 [file vaccines-10-01308-s001.zip]

Archive with 1 entries (1 files):
- vaccines-1838055-supplementary.pdf
